# Supplementary material for: Urinary Volatomic Expression Pattern: Paving the Way for Identification of Potential Candidate Biosignatures for Lung Cancer
Source: Metabolites. 2022 Jan 4;12(1):36. doi: 10.3390/metabo12010036 (PMC8780352; doi:10.3390/metabo12010036)
Supplement: Supplementary file 1 [file metabolites-12-00036-s001.zip]

Archive with 1 entries (1 files):
- metabolites-1473663-supplementary.pdf
